# Supplementary material for: Intravitreal Administration of Adalimumab‐Loaded Poly(Lactic‐co‐Glycolic Acid) Nanoparticles: Effects on Biodistribution and Pharmacokinetics
Source: Small Sci. 2025 Jan 27;5(4):2400494. doi: 10.1002/smsc.202400494 (PMC12245000; doi:10.1002/smsc.202400494)
Supplement: Supplementary file 1 — Supplementary Material [file SMSC-5-2400494-s001.zip]

Archive with 2 entries (2 files):
- ADA-GC NPs.mov
- Adalimumab.mov
